# Supplementary material for: Cardioattentionnet: advancing ECG beat characterization with a high-accuracy and portable deep learning model
Source: Front Cardiovasc Med. 2025 Jan 6;11:1473482. doi: 10.3389/fcvm.2024.1473482 (PMC11744002; doi:10.3389/fcvm.2024.1473482)
Supplement: Supplementary Table S1 — Result of five-fold cross validation. [file Table1.xlsx]

## Sheet: Supplementary Table 1
	Accuracy(%)						Precision(%)						Recall(%)						F1(%)
	N	S	V	F	Q		N	S	V	F	Q		N	S	V	F	Q		N	S	V	F	Q
CANet	97.92±0.33	98.58±0.21	99.13±0.13	99.30±0.17	99.74±0.5		96.76±1.24	45.94±0.76	88.50±0.12	36.68±0.47	99.21±0.19		96.61±0.61	85.56±1.78	96.50±0.67	99.18±0.57	99.31±0.12		96.68±0.51	56.77±0.67	97.49±0.39	57.91±0.50	99.26±0.13
LSTM	89.30±0.75	94.03±0.33	95.06±0.66	96.52±0.42	97.92±0.27		78.27±1.20	11.87±1.36	87.04±2.48	9.78±1.77	96.00±0.87		91.12±1.35	70.94±2.06	84.60±1.66	89.16±0.84	92.12 ± 0.0095		84.20 ± 1.09	50.02±1.30	45.78±1.78	29.46±1.20	94.02±0.77
CNN	93.62±0.36	96.23±0.11	97.24±0.46	97.41±0.25	99.09±0.01		88.36±1.05	33.13±0.99	32.83±3.43	10.45±0.89	97.68±2.16		91.73±1.44	83.87±1.64	91.64±1.43	94.30±0.91	97.28±0.99		90.00±0.59	28.23±0.49	22.15±1.08	32.33±0.73	97.45±0.78
biSLTM	96.48±0.35	97.50±0.32	98.63±0.06	98.77±0.19	99.49±0.07		93.53±0.62	34.90±1.60	77.21±0.28	24.63±1.03	98.49±0.28		95.36±0.79	90.05±1.93	94.94±0.12	98.15±1.17	98.63±0.35		94.43±0.55	42.38±0.99	86.06±0.18	36.35±0.55	99.96±0.01
RNN	79.28±0.32	88.83±0.23	96.22±0.56	97.92±0.57	98.03±0.03		83.38±0.82	15.73±1.72	85.15±3.49	19.62±0.99	94.76±3.12		90.71±1.98	69.92±1.33	90.04±1.42	89.18±0.74	96.89±0.11		86.17±1.93	27.39±0.77	33.98±0.38	33.23±0.81	91.76±0.42
GRU	97.37±0.30	98.09±0.25	92.92±0.09	99.07±0.13	99.68±0.06		95.70±0.85	34.80±1.09	88.18±0.32	35.85±0.76	98.94±0.24		95.91±0.46	83.83±0.57	95.62±0.55	88.69±0.83	99.29±0.22		95.80±0.47	54.31±0.72	96.88±0.07	57.24±0.39	98.11±0.15
