# Supplementary material for: Cardioattentionnet: advancing ECG beat characterization with a high-accuracy and portable deep learning model
Source: Front Cardiovasc Med. 2025 Jan 6;11:1473482. doi: 10.3389/fcvm.2024.1473482 (PMC11744002; doi:10.3389/fcvm.2024.1473482)
Supplement: Supplementary Table S2 — Result of external validation. [file Table2.xlsx]

## Sheet: Supplementary Table 2
	Accuracy(%)						Precision(%)						Recall(%)						F1(%)
	N	S	V	F	Q	mean	N	S	V	F	Q	mean	N	S	V	F	Q	mean	N	S	V	F	Q
CANet	94.91	99.26	94.55	96.85	99.22	94.41	99.26	44.9	88.73	37.04	94.15	92.41	94.55	83.99	92.96	92.59	97.95	92.41	96.85	58.52	90.79	52.91	96.01	79.02
LSTM	96.08	14.09	38.72	7.43	62.22	68.89	96.08	14.09	38.72	7.43	62.22	43.71	67.2	63.49	67.33	86.42	89.43	74.77	79.09	23.06	49.17	13.68	73.39	47.68
CNN	90.92	93.3	90.23	97.58	98.97	88.53	98.93	33.08	77.76	13.69	89.7	62.63	88.04	78.42	89.09	88.89	96.95	88.28	93.17	46.53	83.04	23.7	93.19	67.93
biSLTM	92.3	95.69	98.48	97.78	99.24	91.74	99.36	35.71	85.62	24.04	92.41	67.43	91.28	87.23	92.54	92.59	97.64	92.26	95.15	50.68	88.95	38.17	94.95	73.58
RNN	82.82	89.49	96.06	97.49	98.38	82.13	97.93	16.31	65.18	19.72	85.62	56.95	80.96	75.9	86.74	77.78	93.72	83.02	88.64	26.84	74.43	31.46	89.49	62.17
GRU	94.43	96.1	93.08	99	99.51	93.76	99.53	38.38	90.94	41.86	94.59	73.06	93.72	88.49	95.65	88.89	98.94	93.14	96.53	53.54	93.23	56.92	96.72	79.39
